# Supplementary material for: Safety and Effectiveness of Integrative Korean Medicine Treatment for Pediatric Patients After Traffic Accidents: Retrospective Chart Review and Survey Research with a Focus on Emotional and Behavioral Symptoms
Source: Healthcare (Basel). 2025 Jul 28;13(15):1835. doi: 10.3390/healthcare13151835 (PMC12345994; doi:10.3390/healthcare13151835)
Supplement: Supplementary file 1 [file healthcare-13-01835-s001.zip]

Archive with 1 entries (1 files):
- healthcare-3640876-supplementary.pdf
